# Supplementary material for: Distribution of interscan measurement error in AI-based 3D MRI analysis of knee cartilage thickness in osteoarthritis
Source: PLoS One. 2025 Aug 7;20(8):e0329610. doi: 10.1371/journal.pone.0329610 (PMC12331091; doi:10.1371/journal.pone.0329610)
Supplement: S1 Table — (XLSX) [file pone.0329610.s001.xlsx]

## Sheet: Dataset 1
S1 Table. Dataset showing interscan error in cartilage thickness (mm).
	PMF	PLF	AMF	ALF		MT	LT		P
CP01F58E	0.04	0	0.04	0.04		0.02	0.03		0.04
CP04M61E	0.05	0.03	0.11	0.06		0.3	0.07		0.04
CP08F64E	0	0.01	0.04	0.06		0.05	0.01		0.08
CP09M65E	0.25	0.04	0.11	0.01		0.25	0.12		0.06
CP10M53E	0	0.05	0.01	0.1		0.02	0.14		0.04
CP02M60L	0.18	0.03	0.04	0.05		0.2	0.1		0.17
CP03F62L	0.11	0.02	0.09	0.03		0.04	0		0.04
CP05M45L	0.25	0.03	0.37	0.26		0.14	0.18		0.02
CP06M52L	0.06	0.04	0.13	0.09		0	0.04		0.09
CP07M52L	0.02	0.05	0.06	0.01		0.05	0.18		0.07
	PMF	PLF	AMF	ALF		MT	LT		P
FP02F76E	0.05	0.14	0.07	0.03		0.03	0.14		0.01
FP03M67E	0.04	0.05	0.11	0.09		0.04	0.09		0.01
FP04F82E	0.09	0.13	0.03	0.09		0.08	0.38		0.1
FP05F80E	0.09	0.04	0.08	0.14		0.09	0.09		0.06
FP10M58E	0.11	0.15	0.01	0.04		0.11	0.27		0.09
FP01F85L	0.05	0.01	0.08	0.09		0.16	0.1		0.2
FP06F71L	0.12	0.09	0.2	0.12		0.03	0.1		0.58
FP07F76L	0.15	0.11	0.07	0.09		0.02	0.05		0.1
FP08F67L	0.01	0.01	0.01	0.02		0.11	0.13		0.03
FP09F82L	0.07	0.09	0.12	0.01		0.19	0.03		0.07
	PMF	PLF	AMF	ALF		MT	LT		P
GP01F63E	0.04	0.04	0.01	0.14		0.15	0.12		0.06
GP03M46E	0.11	0.1	0.04	0.05		0.01	0.11		0.02
GP05M47E	0.08	0.09	0.04	0.05		0.06	0.04		0.12
GP07F31E	0.04	0.08	0.15	0.13		0.07	0.04		0.08
GP08F31E	0.01	0.07	0.07	0.07		0.08	0.07		0.17
GP02M50L	0.11	0.03	0.04	0.02		0.18	0.05		0.02
GP04F54L	0.28	0.1	0.07	0.12		0.17	0.09		0.18
GP06F81L	0.12	0.07	0.1	0.03		0.13	0.14		0.01
GP09F74L	0.07	0.02	0.18	0.16		0.01	0.13		0
GP10F57L	0.08	0.08	0.1	0.05		0.01	0.06		0.04
	PMF	PLF	AMF	ALF		MT	LT		P
PP01F54E	0.02	0	0.01	0.14		0.14	0		0.02
PP03F56E	0.12	0.1	0.01	0		0.05	0.13		0.01
PP05M62E	0.03	0.01	0.03	0.01		0.02	0		0.1
PP08M53E	0.02	0.05	0.02	0.02		0.03	0.04		0.03
PP09M45E	0.05	0.03	0.08	0.04		0.01	0.05		0.06
PP02F82L	0.12	0.1	0.01	0.03		0.1	0.21		0.1
PP04F54L	0.19	0.03	0.08	0.02		0.1	0.05		0.08
PP06F74L	0.06	0.08	0.11	0.2		0.1	0.1		0.02
PP07F58L	0.25	0.02	0.13	0.01		0.06	0.07		0.06
PP10F82L	0.19	0.03	0.28	0.05		0.23	0.11		0.17
	PMF	PLF	AMF	ALF		MT	LT		P
SP03F29E	0.09	0.01	0.01	0.05		0.09	0.44		0
SP06F45E	0.14	0.09	0.07	0.01		0.13	0.02		0.05
SP07F57E	0.05	0.1	0.1	0.02		0.03	0.15		0.15
SP09F31E	0.05	0.06	0.08	0.01		0.11	0.05		0.02
SP10F55E	0.05	0.01	0.08	0.06		0.07	0.06		0.01
SP01M69L	0.05	0.01	0.01	0.03		0.07	0.12		0.08
SP02M66L	0.05	0.05	0.13	0		0	0.04		0.01
SP04F67L	0.2	0.06	0.15	0.12		0.11	0.08		0.21
SP05F73L	0.2	0.07	0.19	0.11		0.02	0.06		0.01
SP08F71L	0.05	0	0.07	0.05		0.03	0.01		0.33
